# Supplementary material for: Reinforcing Urea–Formaldehyde Resins with Low-Cost, Mechanically Derived Nanocellulose: A Sustainable Approach
Source: Molecules. 2025 Jul 10;30(14):2911. doi: 10.3390/molecules30142911 (PMC12300287; doi:10.3390/molecules30142911)
Supplement: Supplementary file 1 [file molecules-30-02911-s001.zip]

Archive with 1 entries (1 files):
- molecules-3733347-supplementary.pdf
